# Supplementary material for: Associations of the Trajectories of Dietary Pattern and Hypertension: Results from the CHNS Cohort
Source: Nutrients. 2025 Dec 22;18(1):39. doi: 10.3390/nu18010039 (PMC12787766; doi:10.3390/nu18010039)
Supplement: Supplementary file 1 [file nutrients-18-00039-s001.zip]

Archive with 1 entries (1 files):
- nutrients-4015862-supplementary.pdf
